# Supplementary material for: Aqueous MXene-Assisted Charge Transport for Sliding Cu/n-Si DC Triboelectric Nanogenerators
Source: Nanomaterials (Basel). 2026 May 5;16(9):567. doi: 10.3390/nano16090567 (PMC13165339; doi:10.3390/nano16090567)
Supplement: Supplementary file 1 [file nanomaterials-16-00567-s001.zip]

Archive with 1 entries (1 files):
- nanomaterials-4257181-supplementary.pdf
